# Supplementary material for: Association of High-Intensity Exercise with Renal Medullary Carcinoma in Individuals with Sickle Cell Trait: Clinical Observations and Experimental Animal Studies
Source: Cancers (Basel). 2021 Nov 30;13(23):6022. doi: 10.3390/cancers13236022 (PMC8656882; doi:10.3390/cancers13236022)
Supplement: Supplementary file 1 [file cancers-13-06022-s001.zip]

Archive with 1 entries (1 files):
- cancers-1457052-supplementary.pdf
